# Supplementary material for: Morpho-molecular characterization of Discosia ravennica sp. nov. and a new host record for Sporocadus rosigena
Source: MycoKeys. 2021 Apr 27;79:173–92. doi: 10.3897/mycokeys.79.60662 (PMC8096799; doi:10.3897/mycokeys.79.60662)
Supplement: XML Treatment for Discosia ravennica [file mycokeys.79.60662-treatment1.xml]

<!DOCTYPE tp:taxon-treatment
  PUBLIC "-//TaxonX//DTD Taxonomic Treatment Publishing DTD v0 20100105//EN" "tax-treatment-NSO.dtd">
<tp:taxon-treatment xmlns:tp="http://www.plazi.org/taxpub"><tp:treatment-meta><kwd-group><label>Taxon classification</label><kwd><named-content xmlns:xlink="http://www.w3.org/1999/xlink" content-type="kingdom">Fungi</named-content></kwd><kwd><named-content xmlns:xlink="http://www.w3.org/1999/xlink" content-type="order">Amphisphaeriales</named-content></kwd><kwd><named-content xmlns:xlink="http://www.w3.org/1999/xlink" content-type="family">Discosiaceae</named-content></kwd></kwd-group><mixed-citation publication-type="journal"><person-group><name><surname>Bundhun</surname><given-names>Digvijayini</given-names></name><name><surname>Jeewon</surname><given-names>Rajesh</given-names></name><name><surname>Senanayake</surname><given-names>Indunil C.</given-names></name><name><surname>Erio Camporesi</surname><given-names/></name><name><surname>Aluthmuhandiram</surname><given-names>Janith V. S.</given-names></name><name><surname>Tang</surname><given-names>Alvin M. C.</given-names></name><name><surname>Ji-Chuan Kang</surname><given-names/></name><name><surname>Bhoyroo</surname><given-names>Vishwakalyan</given-names></name><name><surname>Hyde</surname><given-names>Kevin D.</given-names></name></person-group><article-title>Morpho-molecular characterization of <italic><tp:taxon-name><tp:taxon-name-part taxon-name-part-type="genus" reg="Discosia">Discosia</tp:taxon-name-part> <tp:taxon-name-part taxon-name-part-type="species" reg="ravennica">ravennica</tp:taxon-name-part></tp:taxon-name></italic> sp. nov. and a new host record for <italic><tp:taxon-name><tp:taxon-name-part taxon-name-part-type="genus" reg="Sporocadus">Sporocadus</tp:taxon-name-part> <tp:taxon-name-part taxon-name-part-type="species" reg="rosigena">rosigena</tp:taxon-name-part></tp:taxon-name></italic></article-title><source>MycoKeys</source><day>27</day><month>4</month><year>2021</year><volume>79</volume><fpage>173</fpage><lpage>192</lpage><pub-id pub-id-type="doi">10.3897/mycokeys.79.60662</pub-id></mixed-citation></tp:treatment-meta><tp:nomenclature><tp:taxon-name><object-id xmlns:xlink="http://www.w3.org/1999/xlink" content-type="arpha" xlink:type="simple">7170308F-6973-571D-AD49-8DD5F8C27217</object-id><tp:taxon-name-part taxon-name-part-type="genus" reg="Discosia">Discosia</tp:taxon-name-part> <tp:taxon-name-part taxon-name-part-type="species" reg="ravennica">ravennica</tp:taxon-name-part>
              <object-id xmlns:xlink="http://www.w3.org/1999/xlink" content-type="mycobank" xlink:type="simple">837963</object-id>
              <object-id xmlns:xlink="http://www.w3.org/1999/xlink" xlink:type="simple">Facesoffungi Number: FoF07929</object-id>
              </tp:taxon-name><tp:taxon-authority>Bundhun, Jeewon, Camporesi, J.C. Kang &amp; K.D. Hyde,</tp:taxon-authority><tp:taxon-status xmlns:xlink="http://www.w3.org/1999/xlink" xlink:type="simple">sp. nov.</tp:taxon-status><xref ref-type="fig" rid="F2">Figure 2</xref></tp:nomenclature><tp:treatment-sec sec-type="etymology" id="SECID0E35AI"><title>Etymology.</title><p>The specific epithet <italic><tp:taxon-name><tp:taxon-name-part taxon-name-part-type="genus" reg="Discosia"/><tp:taxon-name-part taxon-name-part-type="species" reg="ravennica">ravennica</tp:taxon-name-part></tp:taxon-name></italic> refers to the province of Ravenna, where the fungus was collected.</p></tp:treatment-sec><tp:treatment-sec sec-type="Holotype" id="SECID0EM6AI"><title>Holotype.</title><p><named-content xmlns:xlink="http://www.w3.org/1999/xlink" content-type="dwc:institutional_code" xlink:type="simple">MFLU</named-content> 18-0131</p></tp:treatment-sec><tp:treatment-sec sec-type="description" id="SECID0EX6AI"><title>Description.</title><p><italic>Saprobic</italic> on leaves of <italic><tp:taxon-name><tp:taxon-name-part taxon-name-part-type="genus" reg="Pyrus">Pyrus</tp:taxon-name-part></tp:taxon-name></italic> sp. <bold><italic>Sexual morph</italic></bold>: Undetermined. <bold><italic>Asexual morph</italic></bold>: <italic>Conidiomata</italic> 45–70 µm high, 410–800 µm diam., stromatic, scattered to gregarious, superficial, rounded to unevenly outlined with complete margins, applanate, unilocular to bilocular, rugose, not glabrous, dull black, ostiolate. <italic>Ostiole</italic> 50–90 µm diam., circular to oval, opening to the exterior, central. <italic><tp:taxon-name><tp:taxon-name-part taxon-name-part-type="genus" reg="Conidiomatal">Conidiomatal</tp:taxon-name-part> <tp:taxon-name-part taxon-name-part-type="species" reg="wall">wall</tp:taxon-name-part></tp:taxon-name></italic> 10–20 µm thick at the base, dark brown in the outermost layer, comprising thick-walled cells of <italic>textura angularis</italic>, gradually becoming pale towards the inner layer; 10–20 µm thick near the apex, dark brown to black, made up of thick-walled cells of <italic>textura epidermoidea</italic>; interlocular wall composed of dark brown thick-walled cells of <italic>textura prismatica</italic>, becoming thin-walled and paler towards the outer layers. <italic>Conidiophores</italic> up to 40 µm high, originating from the innermost layer cells of the basal stroma, unbranched or at times branched, mostly 0–1-septate, rarely 2-septate or reduced to conidiogenous cells, cylindrical, hyaline, smooth. <italic>Conidiogenous cells</italic> 8–30 × 0.7–1.5 µm (x– = 14.3 × 1.1 µm, n = 15), subcylindrical to elongate-ampuliform, hyaline, smooth-walled, holoblastic. <italic>Conidia</italic> 12–16 × 1.5–3 µm (x– = 13.8 × 2.3 µm, n = 40) naviculate, to subcylindrical, narrow towards the base, straight or faintly curved, euseptate, mostly 3-septate, occasionally 2-septate, with septa thicker and darker than the periclinal wall, with cells unequal, hyaline to sub-hyaline, smooth-walled, without constriction at septa, bearing appendages on both apical and basal cells; basal cell 3–6 µm (x– = 3.8 µm) long, narrowly obconic, with truncate base bearing a conspicuous dehiscence scar; 2 median cells, together 6–10 µm (x– = 7.4 µm) long [second cell 4–6 µm (x– = 5.0 µm) long, close to apical cell, almost twice the size of the third cell 2–4 µm (x– = 3.0 µm) long, close to basal cell]; apical cell 3–5 µm (x– = 3.6 µm) long, subconical with acute apex, hyaline at apex and sub-hyaline below; appendages tubular, faintly broad at the base, unbranched, flexuous; appendage on apical cell 5–17 µm (x– = 10.1 µm) long, single, polar; appendage on basal cell 4–17 µm (x– = 9.4 µm) long, single, inserted slightly above conidium base.</p><fig id="F2" position="float" orientation="portrait"><object-id xmlns:xlink="http://www.w3.org/1999/xlink" content-type="doi" xlink:type="simple">10.3897/mycokeys.79.60662.figure2</object-id><object-id xmlns:xlink="http://www.w3.org/1999/xlink" content-type="arpha" xlink:type="simple">19110875-86B2-530C-8E45-18D416316F0B</object-id><label>Figure 2.</label><caption><p><italic><tp:taxon-name><tp:taxon-name-part taxon-name-part-type="genus" reg="Discosia">Discosia</tp:taxon-name-part> <tp:taxon-name-part taxon-name-part-type="species" reg="ravennica">ravennica</tp:taxon-name-part></tp:taxon-name></italic> (<named-content xmlns:xlink="http://www.w3.org/1999/xlink" content-type="dwc:institutional_code" xlink:type="simple">MFLU</named-content> 18-0131, holotype) <bold>a</bold> Herbarium specimen <bold>b</bold> Conidiomata on the host <bold>c, d</bold> Vertical sections of conidiomata <bold>e</bold> Conidioma wall at the base <bold>f–h</bold> Conidiogenous cells and developing conidia <bold>i, j</bold> Conidia. Scale bars: 500 μm (<bold>b</bold>); 200 μm (<bold>c, d</bold>); 10 μm (<bold>e, g–j</bold>); 20 μm (<bold>f</bold>).</p></caption><graphic xmlns:xlink="http://www.w3.org/1999/xlink" xlink:href="mycokeys-79-173-g002.jpg" position="float" orientation="portrait" xlink:type="simple" id="oo_536985.jpg"><uri content-type="original_file" xlink:type="simple">https://binary.pensoft.net/fig/536985</uri></graphic></fig></tp:treatment-sec><tp:treatment-sec sec-type="material" id="SECID0EYCBI"><title>Material examined.</title><p>ITALY. Province of Ravenna [RA], Oriolo dei Fichi– Faenza; on dead land leaves of <italic><tp:taxon-name><tp:taxon-name-part taxon-name-part-type="genus" reg="Pyrus">Pyrus</tp:taxon-name-part></tp:taxon-name></italic> sp.; 24 Dec. 2017; Erio Camporesi; IT 3632 (<named-content xmlns:xlink="http://www.w3.org/1999/xlink" content-type="dwc:institutional_code" xlink:type="simple">MFLU</named-content> 18-0131, <bold><italic>holotype</italic></bold>; <named-content xmlns:xlink="http://www.w3.org/1999/xlink" content-type="dwc:institutional_code" xlink:type="simple">HKAS</named-content> 104973, isotype).</p></tp:treatment-sec><tp:treatment-sec sec-type="notes" id="SECID0EVDBI"><title>Notes.</title><p>In the present study, no culture could be obtained for <italic><tp:taxon-name><tp:taxon-name-part taxon-name-part-type="genus" reg="Discosia">D.</tp:taxon-name-part> <tp:taxon-name-part taxon-name-part-type="species" reg="ravennica">ravennica</tp:taxon-name-part></tp:taxon-name></italic> despite several trials on various media including <abbrev xmlns:xlink="http://www.w3.org/1999/xlink" xlink:title="malt extract agar" id="ABBRID0EGEBI" xlink:type="simple">MEA</abbrev>, potato dextrose agar, corn meal agar or water agar at different incubation conditions, the reason for which the species was subjected to direct DNA extraction from conidiomata. <italic><tp:taxon-name><tp:taxon-name-part taxon-name-part-type="genus" reg="Discosia">Discosia</tp:taxon-name-part> <tp:taxon-name-part taxon-name-part-type="species" reg="ravennica">ravennica</tp:taxon-name-part></tp:taxon-name></italic> is morphologically similar to <italic><tp:taxon-name><tp:taxon-name-part taxon-name-part-type="genus" reg="Discosia">D.</tp:taxon-name-part> <tp:taxon-name-part taxon-name-part-type="species" reg="neofraxinea">neofraxinea</tp:taxon-name-part></tp:taxon-name></italic> in terms of superficial conidiomata, which are not glabrous and 3-septate conidia with cells of unequal length. It also closely resembles <italic><tp:taxon-name><tp:taxon-name-part taxon-name-part-type="genus" reg="Discosia">D.</tp:taxon-name-part> <tp:taxon-name-part taxon-name-part-type="species" reg="fraxinea">fraxinea</tp:taxon-name-part></tp:taxon-name></italic> (Schwein.) <xref ref-type="bibr" rid="B34">Nag Raj (1993)</xref> in having uni-to bi-locular applanate conidiomata and naviculate to subcylindrical 3-septate conidia with cells of unequal length. The new species, however, also differs from the latter two species as mentioned in Table <xref ref-type="table" rid="T2">2</xref>.</p></tp:treatment-sec><tp:treatment-sec><!--Section generated to contain objects referenced in tp:taxon-treatment.--><table-wrap id="T2" position="float" orientation="portrait"><label>Table 2.</label><caption><p>Features distinguishing <italic><tp:taxon-name><tp:taxon-name-part taxon-name-part-type="genus" reg="Discosia">Discosia</tp:taxon-name-part> <tp:taxon-name-part taxon-name-part-type="species" reg="ravennica">ravennica</tp:taxon-name-part></tp:taxon-name></italic>, <italic><tp:taxon-name><tp:taxon-name-part taxon-name-part-type="genus" reg="Discosia">D.</tp:taxon-name-part> <tp:taxon-name-part taxon-name-part-type="species" reg="fraxinea">fraxinea</tp:taxon-name-part></tp:taxon-name></italic> and <italic><tp:taxon-name><tp:taxon-name-part taxon-name-part-type="genus" reg="Discosia">D.</tp:taxon-name-part> <tp:taxon-name-part taxon-name-part-type="species" reg="neofraxinea">neofraxinea</tp:taxon-name-part></tp:taxon-name></italic>.</p></caption><table id="TID0ELPAK" rules="all"><tbody><tr><th rowspan="1" colspan="1">Features</th><th rowspan="1" colspan="1"><italic><tp:taxon-name><tp:taxon-name-part taxon-name-part-type="genus" reg="Discosia">Discosia</tp:taxon-name-part> <tp:taxon-name-part taxon-name-part-type="species" reg="ravennica">ravennica</tp:taxon-name-part></tp:taxon-name></italic> (this study)</th><th rowspan="1" colspan="1"><italic><tp:taxon-name><tp:taxon-name-part taxon-name-part-type="genus" reg="Discosia">Discosia</tp:taxon-name-part> <tp:taxon-name-part taxon-name-part-type="species" reg="fraxinea">fraxinea</tp:taxon-name-part></tp:taxon-name></italic> (<xref ref-type="bibr" rid="B34">Nag Raj 1993</xref>)</th><th rowspan="1" colspan="1"><italic><tp:taxon-name><tp:taxon-name-part taxon-name-part-type="genus" reg="Discosia">Discosia</tp:taxon-name-part> <tp:taxon-name-part taxon-name-part-type="species" reg="neofraxinea">neofraxinea</tp:taxon-name-part></tp:taxon-name></italic> (<xref ref-type="bibr" rid="B44">Senanayake et al. 2015</xref>)</th></tr><tr><td rowspan="1" colspan="1">Host occurrence</td><td rowspan="1" colspan="1">Leaves of <italic><tp:taxon-name><tp:taxon-name-part taxon-name-part-type="genus" reg="Pyrus">Pyrus</tp:taxon-name-part></tp:taxon-name></italic> sp.</td><td rowspan="1" colspan="1"><italic>Amelanchier vulgaris, Crataegus</italic> sp., <italic><tp:taxon-name><tp:taxon-name-part taxon-name-part-type="genus" reg="Fraxinus">Fraxinus</tp:taxon-name-part> <tp:taxon-name-part taxon-name-part-type="species" reg="americana">americana</tp:taxon-name-part></tp:taxon-name></italic>, <italic><tp:taxon-name><tp:taxon-name-part taxon-name-part-type="genus" reg="Populus">Populus</tp:taxon-name-part></tp:taxon-name></italic> sp., <italic><tp:taxon-name><tp:taxon-name-part taxon-name-part-type="genus" reg="Sorbus">Sorbus</tp:taxon-name-part> <tp:taxon-name-part taxon-name-part-type="species" reg="americana">americana</tp:taxon-name-part></tp:taxon-name></italic> and undetermined leaves</td><td rowspan="1" colspan="1">Leaves of <italic><tp:taxon-name><tp:taxon-name-part taxon-name-part-type="genus" reg="Fagus">Fagus</tp:taxon-name-part> <tp:taxon-name-part taxon-name-part-type="species" reg="sylvatica">sylvatica</tp:taxon-name-part></tp:taxon-name></italic></td></tr><tr><td rowspan="1" colspan="1">Known distribution</td><td rowspan="1" colspan="1">Italy</td><td rowspan="1" colspan="1">Austria, France, Germany, U.S.A.</td><td rowspan="1" colspan="1">Italy</td></tr><tr><td rowspan="1" colspan="1">Conidiomata</td><td rowspan="1" colspan="1">Superficial</td><td rowspan="1" colspan="1">Erumpent</td><td rowspan="1" colspan="1">Superficial</td></tr><tr><td rowspan="1" colspan="1">Basal stroma</td><td rowspan="1" colspan="1">Composed of cells of <italic>textura angularis</italic></td><td rowspan="1" colspan="1">Composed of cells of <italic>textura prismatica</italic></td><td rowspan="1" colspan="1">Composed of cells of <italic>textura prismatica</italic></td></tr><tr><td rowspan="1" colspan="1">Conidiogenous cells</td><td rowspan="1" colspan="1">8–30 × 0.7–1.5 µm<break/> Subcylindrical to elongate-ampuliform</td><td rowspan="1" colspan="1">7–40 × 1.5–2.5 µm<break/> Subcylindrical to langeniform or ampuliform</td><td rowspan="1" colspan="1">6–40 × 1–2 μm<break/> Cylindrical</td></tr><tr><td rowspan="1" colspan="1">Conidia</td><td rowspan="1" colspan="1">12–16 × 1.5–3 µm<break/> (x– = 13.8 × 2.3 µm)</td><td rowspan="1" colspan="1">12.5–19 × 2.5–3.5 µm<break/> (x– = 16.2 × 3 µm)</td><td rowspan="1" colspan="1">15–18 × 2.5–3.5 μm<break/> (x– = 16 × 3 μm)</td></tr></tbody></table></table-wrap></tp:treatment-sec><ref-list><ref id="B34"><mixed-citation xmlns:xlink="http://www.w3.org/1999/xlink" xlink:type="simple"><person-group><name name-style="western"><surname>Nag Raj</surname><given-names>TR</given-names></name></person-group> (<year>1993</year>) <source>Coelomycetous anamorphs with appendage-bearing conidia.</source><publisher-name>Mycologue Publications</publisher-name>, <publisher-loc>Waterloo, Canada</publisher-loc>, <size units="page">1101 pp</size>.</mixed-citation></ref><ref id="B44"><mixed-citation xmlns:xlink="http://www.w3.org/1999/xlink" xlink:type="simple"><person-group><name name-style="western"><surname>Senanayake</surname><given-names>IC</given-names></name><name name-style="western"><surname>Maharachchikumbura</surname><given-names>SS</given-names></name><name name-style="western"><surname>Hyde</surname><given-names>KD</given-names></name><name name-style="western"><surname>Bhat</surname><given-names>JD</given-names></name><name name-style="western"><surname>Jones</surname><given-names>EBG</given-names></name><name name-style="western"><surname>McKenzie</surname><given-names>EH</given-names></name><name name-style="western"><surname>Dai</surname><given-names>DQ</given-names></name><name name-style="western"><surname>Daranagama</surname><given-names>DA</given-names></name><name name-style="western"><surname>Dayarathne</surname><given-names>MC</given-names></name><name name-style="western"><surname>Goonasekara</surname><given-names>ID</given-names></name><name name-style="western"><surname>Konta</surname><given-names>S</given-names></name><name name-style="western"><surname>Li</surname><given-names>WJ</given-names></name><name name-style="western"><surname>Shang</surname><given-names>QJ</given-names></name><name name-style="western"><surname>Stadler</surname><given-names>M</given-names></name><name name-style="western"><surname>Wijayawardene</surname><given-names>NN</given-names></name><name name-style="western"><surname>Xiao</surname><given-names>YP</given-names></name><name name-style="western"><surname>Norphanphoun</surname><given-names>C</given-names></name><name name-style="western"><surname>Li</surname><given-names>Q</given-names></name><name name-style="western"><surname>Liu</surname><given-names>XZ</given-names></name><name name-style="western"><surname>Bahkali</surname><given-names>AH</given-names></name><name name-style="western"><surname>Kang</surname><given-names>JC</given-names></name><name name-style="western"><surname>Wang</surname><given-names>Y</given-names></name><name name-style="western"><surname>Wen</surname><given-names>TC</given-names></name><name name-style="western"><surname>Wendt</surname><given-names>L</given-names></name><name name-style="western"><surname>Xu</surname><given-names>JC</given-names></name><name name-style="western"><surname>Camporesi</surname><given-names>E</given-names></name></person-group> (<year>2015</year>) <article-title>Towards unraveling relationships in <tp:taxon-name><tp:taxon-name-part taxon-name-part-type="subclass">Xylariomycetidae</tp:taxon-name-part></tp:taxon-name> (<tp:taxon-name><tp:taxon-name-part taxon-name-part-type="class">Sordariomycetes</tp:taxon-name-part></tp:taxon-name>).</article-title><source>Fungal Diversity</source><volume>73</volume>: <fpage>73</fpage>–<lpage>144</lpage>. <ext-link xlink:type="simple" ext-link-type="doi" xlink:href="10.1007/s13225-015-0340-y">https://doi.org/10.1007/s13225-015-0340-y</ext-link></mixed-citation></ref></ref-list></tp:taxon-treatment>
