# Supplementary material for: Morpho-molecular characterization of Discosia ravennica sp. nov. and a new host record for Sporocadus rosigena
Source: MycoKeys. 2021 Apr 27;79:173–92. doi: 10.3897/mycokeys.79.60662 (PMC8096799; doi:10.3897/mycokeys.79.60662)
Supplement: XML Treatment for Sporocadus rosigena [file mycokeys.79.60662-treatment2.xml]

<!DOCTYPE tp:taxon-treatment
  PUBLIC "-//TaxonX//DTD Taxonomic Treatment Publishing DTD v0 20100105//EN" "tax-treatment-NSO.dtd">
<tp:taxon-treatment xmlns:tp="http://www.plazi.org/taxpub"><tp:treatment-meta><kwd-group><label>Taxon classification</label><kwd><named-content xmlns:xlink="http://www.w3.org/1999/xlink" content-type="kingdom">Fungi</named-content></kwd><kwd><named-content xmlns:xlink="http://www.w3.org/1999/xlink" content-type="order">Amphisphaeriales</named-content></kwd><kwd><named-content xmlns:xlink="http://www.w3.org/1999/xlink" content-type="family">Discosiaceae</named-content></kwd></kwd-group><mixed-citation publication-type="journal"><person-group><name><surname>Bundhun</surname><given-names>Digvijayini</given-names></name><name><surname>Jeewon</surname><given-names>Rajesh</given-names></name><name><surname>Senanayake</surname><given-names>Indunil C.</given-names></name><name><surname>Erio Camporesi</surname><given-names/></name><name><surname>Aluthmuhandiram</surname><given-names>Janith V. S.</given-names></name><name><surname>Tang</surname><given-names>Alvin M. C.</given-names></name><name><surname>Ji-Chuan Kang</surname><given-names/></name><name><surname>Bhoyroo</surname><given-names>Vishwakalyan</given-names></name><name><surname>Hyde</surname><given-names>Kevin D.</given-names></name></person-group><article-title>Morpho-molecular characterization of <italic><tp:taxon-name><tp:taxon-name-part taxon-name-part-type="genus" reg="Discosia">Discosia</tp:taxon-name-part> <tp:taxon-name-part taxon-name-part-type="species" reg="ravennica">ravennica</tp:taxon-name-part></tp:taxon-name></italic> sp. nov. and a new host record for <italic><tp:taxon-name><tp:taxon-name-part taxon-name-part-type="genus" reg="Sporocadus">Sporocadus</tp:taxon-name-part> <tp:taxon-name-part taxon-name-part-type="species" reg="rosigena">rosigena</tp:taxon-name-part></tp:taxon-name></italic></article-title><source>MycoKeys</source><day>27</day><month>4</month><year>2021</year><volume>79</volume><fpage>173</fpage><lpage>192</lpage><pub-id pub-id-type="doi">10.3897/mycokeys.79.60662</pub-id></mixed-citation></tp:treatment-meta><tp:nomenclature><tp:taxon-name><object-id xmlns:xlink="http://www.w3.org/1999/xlink" content-type="arpha" xlink:type="simple">211989ED-0B3B-5D38-A063-B97E2EAF4545</object-id><tp:taxon-name-part taxon-name-part-type="genus" reg="Sporocadus">Sporocadus</tp:taxon-name-part> <tp:taxon-name-part taxon-name-part-type="species" reg="rosigena">rosigena</tp:taxon-name-part>
              <object-id xmlns:xlink="http://www.w3.org/1999/xlink" xlink:type="simple">Facesoffungi number: FoF07930</object-id></tp:taxon-name><tp:taxon-authority>F. Liu, L. Cai &amp; Crous, in Liu, Bonthond, Groenewald, Cai &amp; Crous, Stud. Mycol. 92: 402 (2018)</tp:taxon-authority><xref ref-type="fig" rid="F3">Figure 3</xref><tp:nomenclature-citation-list><tp:nomenclature-citation><tp:taxon-name><tp:taxon-name-part taxon-name-part-type="genus" reg="Seimatosporium"/> <tp:taxon-name-part taxon-name-part-type="species" reg="rosicola"/></tp:taxon-name><comment>≡ <italic><tp:taxon-name><tp:taxon-name-part taxon-name-part-type="genus" reg="Seimatosporium">Seimatosporium</tp:taxon-name-part> <tp:taxon-name-part taxon-name-part-type="species" reg="rosicola">rosicola</tp:taxon-name-part></tp:taxon-name></italic> Wanas., Goonas., Camporesi, &amp; K.D. Hyde, in Wanasinghe et al., Fungal Diversity 193 (2018) </comment></tp:nomenclature-citation></tp:nomenclature-citation-list></tp:nomenclature><tp:treatment-sec sec-type="description" id="SECID0ENHBI"><title>Description.</title><p><italic>Saprobic</italic> on <italic><tp:taxon-name><tp:taxon-name-part taxon-name-part-type="genus" reg="Quercus">Quercus</tp:taxon-name-part> <tp:taxon-name-part taxon-name-part-type="species" reg="ilex">ilex</tp:taxon-name-part></tp:taxon-name></italic> L. <bold><italic>Sexual morph</italic></bold>: Illustrated in <xref ref-type="bibr" rid="B60">Wanasinghe et al. (2018)</xref>. <bold><italic>Asexual morph</italic></bold>: <italic>Conidiomata</italic> (on host) 115–145 µm diam., 70–130 µm high, acervular, solitary to aggregated, semi-immersed, black; (on <abbrev xmlns:xlink="http://www.w3.org/1999/xlink" xlink:title="malt extract agar" id="ABBRID0EMIBI" xlink:type="simple">MEA</abbrev>) 50–70 µm diam., acervular, solitary to aggregated, erumpent, black. <italic>Conidiophores</italic> (on <abbrev xmlns:xlink="http://www.w3.org/1999/xlink" xlink:title="malt extract agar" id="ABBRID0ESIBI" xlink:type="simple">MEA</abbrev>) cylindrical, branched, hyaline, smooth, up to 30 µm long. <italic>Conidiogenous cells</italic> (on <abbrev xmlns:xlink="http://www.w3.org/1999/xlink" xlink:title="malt extract agar" id="ABBRID0EYIBI" xlink:type="simple">MEA</abbrev>) 7–18 × 2–3 µm (x– = 10.1 × 2.1 µm, n = 20) cylindrical, enteroblastic, annellidic, integrated or discrete, hyaline, determinate, smooth. <italic>Conidia</italic> (on <abbrev xmlns:xlink="http://www.w3.org/1999/xlink" xlink:title="malt extract agar" id="ABBRID0E5IBI" xlink:type="simple">MEA</abbrev>) 12–15 × (3–) 5–7 µm (x– = 13.5 × 5.4 µm, n = 47), obovoid, ellipsoid, broad fusiform or subcylindrical, straight or curved, hyaline when immature, pale to moderate brown at maturity, with 3 transverse, thick, darker septa, rarely constricted at the septa, often obtuse at both ends, or well rounded, smooth-walled, no appendage or sheath; basal cell obconic with a truncate base, pale brown or hyaline, thin-walled, 1–2.5 µm long (x– = 2 µm); two median cells doliiform, hyaline or pale brown, turning brown at maturity, together 5–7 µm long (x– = 6.1 µm), second cell from the base 1–3 µm long (x– = 2.5 µm), third cell from the base 1.4–4 µm long (x– = 2.6 µm); apical cell conical with obtuse or rounded apex, concolorous with the median cells, 1.8–3.5 µm long (x– = 2.5 µm).</p><fig id="F3" position="float" orientation="portrait"><object-id xmlns:xlink="http://www.w3.org/1999/xlink" content-type="doi" xlink:type="simple">10.3897/mycokeys.79.60662.figure3</object-id><object-id xmlns:xlink="http://www.w3.org/1999/xlink" content-type="arpha" xlink:type="simple">7F09841B-1749-579C-AF72-519B6A2D3880</object-id><label>Figure 3.</label><caption><p><italic><tp:taxon-name><tp:taxon-name-part taxon-name-part-type="genus" reg="Sporocadus">Sporocadus</tp:taxon-name-part> <tp:taxon-name-part taxon-name-part-type="species" reg="rosigena">rosigena</tp:taxon-name-part></tp:taxon-name></italic> (<named-content xmlns:xlink="http://www.w3.org/1999/xlink" content-type="dwc:institutional_code" xlink:type="simple">MFLU</named-content> 17-2803) <bold>a</bold> Leaf of <italic><tp:taxon-name><tp:taxon-name-part taxon-name-part-type="genus" reg="Quercus">Quercus</tp:taxon-name-part> <tp:taxon-name-part taxon-name-part-type="species" reg="ilex">ilex</tp:taxon-name-part></tp:taxon-name></italic> L <bold>b</bold> Close-up of conidiomata on host <bold>c</bold> Upper view of colony on <abbrev xmlns:xlink="http://www.w3.org/1999/xlink" xlink:title="malt extract agar" id="ABBRID0ELKBI" xlink:type="simple">MEA</abbrev><bold>d</bold> Conidiomata in culture (<named-content xmlns:xlink="http://www.w3.org/1999/xlink" content-type="dwc:institutional_code" xlink:type="simple">MFLUCC</named-content> 18-0387) <bold>e, f</bold> Different stages of conidiogenesis (<named-content xmlns:xlink="http://www.w3.org/1999/xlink" content-type="dwc:institutional_code" xlink:type="simple">MFLUCC</named-content> 18-0387) <bold>g–j</bold> Conidia (<named-content xmlns:xlink="http://www.w3.org/1999/xlink" content-type="dwc:institutional_code" xlink:type="simple">MFLUCC</named-content> 18-0387). Scale bars: 10 μm (<bold>e, f</bold>); 5 μm (<bold>g–j</bold>).</p></caption><graphic xmlns:xlink="http://www.w3.org/1999/xlink" xlink:href="mycokeys-79-173-g003.jpg" position="float" orientation="portrait" xlink:type="simple" id="oo_536986.jpg"><uri content-type="original_file" xlink:type="simple">https://binary.pensoft.net/fig/536986</uri></graphic></fig></tp:treatment-sec><tp:treatment-sec sec-type="description" id="SECID0EWLBI"><title>Culture characteristics.</title><p>Colonies on <abbrev xmlns:xlink="http://www.w3.org/1999/xlink" xlink:title="malt extract agar" id="ABBRID0E3LBI" xlink:type="simple">MEA</abbrev> reaching 2–3 cm diam. after 11 days at 18 °C in darkness, filamentous, circular, flat with entire margin, white from above, reverse pale yellow.</p></tp:treatment-sec><tp:treatment-sec sec-type="material" id="SECID0EAMBI"><title>Material examined.</title><p>ITALY. Province of Forlì-Cesena, Fiumana di Predappio; on dead land leaf of <italic><tp:taxon-name><tp:taxon-name-part taxon-name-part-type="genus" reg="Quercus">Quercus</tp:taxon-name-part> <tp:taxon-name-part taxon-name-part-type="species" reg="ilex">ilex</tp:taxon-name-part></tp:taxon-name></italic> L. (<tp:taxon-name><tp:taxon-name-part taxon-name-part-type="family">Fagaceae</tp:taxon-name-part></tp:taxon-name>); 20 Nov. 2017; Erio Camporesi; IT 3569 (<named-content xmlns:xlink="http://www.w3.org/1999/xlink" content-type="dwc:institutional_code" xlink:type="simple">MFLU</named-content> 17-2803); living culture <named-content xmlns:xlink="http://www.w3.org/1999/xlink" content-type="dwc:institutional_code" xlink:type="simple">MFLUCC</named-content> 18-0387.</p></tp:treatment-sec><tp:treatment-sec sec-type="notes" id="SECID0EDNBI"><title>Notes.</title><p><italic><tp:taxon-name><tp:taxon-name-part taxon-name-part-type="genus" reg="Sporocadus">Sporocadus</tp:taxon-name-part> <tp:taxon-name-part taxon-name-part-type="species" reg="rosigena">rosigena</tp:taxon-name-part></tp:taxon-name></italic> from the present study shares similar morphology with the other <italic><tp:taxon-name><tp:taxon-name-part taxon-name-part-type="genus" reg="Sporocadus">S.</tp:taxon-name-part> <tp:taxon-name-part taxon-name-part-type="species" reg="rosigena">rosigena</tp:taxon-name-part></tp:taxon-name></italic> strains in having almost obovoid, ellipsoid or fusiform to subcylindrical conidia (<xref ref-type="bibr" rid="B60">Wanasinghe et al. 2018</xref>; <xref ref-type="bibr" rid="B28">Liu et al. 2019</xref>). Pairwise comparison of DNA sequence data of the isolate <named-content xmlns:xlink="http://www.w3.org/1999/xlink" content-type="dwc:institutional_code" xlink:type="simple">MFLUCC</named-content> 18-0387 with the other strains of <italic><tp:taxon-name><tp:taxon-name-part taxon-name-part-type="genus" reg="Sporocadus">S.</tp:taxon-name-part> <tp:taxon-name-part taxon-name-part-type="species" reg="rosigena">rosigena</tp:taxon-name-part></tp:taxon-name></italic> revealed very minor differences and thus, the strain <named-content xmlns:xlink="http://www.w3.org/1999/xlink" content-type="dwc:institutional_code" xlink:type="simple">MFLUCC</named-content> 18-0387 is considered as <italic><tp:taxon-name><tp:taxon-name-part taxon-name-part-type="genus" reg="Sporocadus">S.</tp:taxon-name-part> <tp:taxon-name-part taxon-name-part-type="species" reg="rosigena">rosigena</tp:taxon-name-part></tp:taxon-name></italic>.</p></tp:treatment-sec><ref-list><ref id="B60"><mixed-citation xmlns:xlink="http://www.w3.org/1999/xlink" xlink:type="simple"><person-group><name name-style="western"><surname>Wanasinghe</surname><given-names>DN</given-names></name><name name-style="western"><surname>Phukhamsakda</surname><given-names>C</given-names></name><name name-style="western"><surname>Hyde</surname><given-names>KD</given-names></name><name name-style="western"><surname>Jeewon</surname><given-names>R</given-names></name><name name-style="western"><surname>Lee</surname><given-names>HB</given-names></name><name name-style="western"><surname>Jones</surname><given-names>EBG</given-names></name><name name-style="western"><surname>Tibpromma</surname><given-names>S</given-names></name><name name-style="western"><surname>Tennakoon</surname><given-names>DS</given-names></name><name name-style="western"><surname>Dissanayake</surname><given-names>AJ</given-names></name><name name-style="western"><surname>Jayasiri</surname><given-names>SC</given-names></name><name name-style="western"><surname>Gafforov</surname><given-names>Y</given-names></name><name name-style="western"><surname>Camporesi</surname><given-names>E</given-names></name><name name-style="western"><surname>Bulgakov</surname><given-names>TS</given-names></name><name name-style="western"><surname>Ekanayake</surname><given-names>AH</given-names></name><name name-style="western"><surname>Perera</surname><given-names>RH</given-names></name><name name-style="western"><surname>Samarakoon</surname><given-names>MC</given-names></name><name name-style="western"><surname>Goonasekara</surname><given-names>ID</given-names></name><name name-style="western"><surname>Mapook</surname><given-names>A</given-names></name><name name-style="western"><surname>Li</surname><given-names>WJ</given-names></name><name name-style="western"><surname>Senanayake</surname><given-names>IC</given-names></name><name name-style="western"><surname>Li</surname><given-names>J</given-names></name><name name-style="western"><surname>Norphanphoun</surname><given-names>C</given-names></name><name name-style="western"><surname>Doilom</surname><given-names>M</given-names></name><name name-style="western"><surname>Bahkali</surname><given-names>AH</given-names></name><name name-style="western"><surname>Xu</surname><given-names>J</given-names></name><name name-style="western"><surname>Mortimer</surname><given-names>PE</given-names></name><name name-style="western"><surname>Tibell</surname><given-names>L</given-names></name><name name-style="western"><surname>Tibell</surname><given-names>S</given-names></name><name name-style="western"><surname>Karunarathna</surname><given-names>SC</given-names></name></person-group> (<year>2018</year>) <article-title>Fungal diversity notes 709–839: taxonomic and phylogenetic contributions to fungal taxa with an emphasis on fungi on <tp:taxon-name><tp:taxon-name-part taxon-name-part-type="family">Rosaceae</tp:taxon-name-part></tp:taxon-name>.</article-title><source>Fungal Diversity</source><volume>89</volume>: <fpage>1</fpage>–<lpage>236</lpage>. <ext-link xlink:type="simple" ext-link-type="doi" xlink:href="10.1007/s13225-018-0395-7">https://doi.org/10.1007/s13225-018-0395-7</ext-link></mixed-citation></ref><ref id="B28"><mixed-citation xmlns:xlink="http://www.w3.org/1999/xlink" xlink:type="simple"><person-group><name name-style="western"><surname>Liu</surname><given-names>F</given-names></name><name name-style="western"><surname>Bonthond</surname><given-names>G</given-names></name><name name-style="western"><surname>Groenewald</surname><given-names>JZ</given-names></name><name name-style="western"><surname>Cai</surname><given-names>L</given-names></name><name name-style="western"><surname>Crous</surname><given-names>PW</given-names></name></person-group> (<year>2019</year>) <article-title><tp:taxon-name><tp:taxon-name-part taxon-name-part-type="family">Sporocadaceae</tp:taxon-name-part></tp:taxon-name>, a family of coelomycetous fungi with appendage-bearing conidia.</article-title><source>Studies in Mycology</source><volume>92</volume>: <fpage>287</fpage>–<lpage>415</lpage>. <ext-link xlink:type="simple" ext-link-type="doi" xlink:href="10.1016/j.simyco.2018.11.001">https://doi.org/10.1016/j.simyco.2018.11.001</ext-link></mixed-citation></ref></ref-list></tp:taxon-treatment>
